# Supplementary material for: Spatial Distribution of Flagellated Microalgae Chlamydomonas reinhardtii in a Quasi-Two-Dimensional Space
Source: Micromachines (Basel). 2023 Apr 2;14(4):813. doi: 10.3390/mi14040813 (PMC10146014; doi:10.3390/mi14040813)
Supplement: Supplementary file 1 [file micromachines-14-00813-s001.zip]

Archive with 2 entries (2 files):
- Supplementary Figures and Table.pdf
- Supplementary Video S1.mp4
